# Supplementary material for: Hematological diseases-related mucormycosis: A retrospective single center study
Source: PLoS Negl Trop Dis. 2025 Sep 26;19(9):e0013531. doi: 10.1371/journal.pntd.0013531 (PMC12468762; doi:10.1371/journal.pntd.0013531)
Supplement: S1 Table — (XLSX) [file pntd.0013531.s001.xlsx]

## Sheet: Sheet1
ID	Age	Gender	Other comorbidities	Neutropenia at diagnosis	Neutrophils decreased for more than 10 days	Disease state	Chemotherapy sessions	Hematological diseases	Rituximab	Hematopoietic stem cell transplantation	GVHD	Diabetes	CMV infection	Hepatitis virus	BK infection	EBV infection	high-dose corticosteroids	Infecting fungal species	fungiculture	Diagnosis followed by treatment	living state	Overall survival	Prior antifungal therapy		culture	Fever
1	67	Male	YES	YES	YES	NR	Multiple chemotherapy	NHL	YES	NO	NO	NO	NO	NO	NO	NO	NO	Rhizopus oryzae	negative	Combination of the two drugs		20	NO		negative	YES
2	51	Female	YES	YES	YES	CR	Multiple chemotherapy	AML	NO	YES	NO	NO	YES	NO	NO	YES	NO	Rhizomucor miehei	negative	azole antifungals	death	87	YES		negative	YES
3	34	Male	YES	NO	NO	NR	Multiple chemotherapy	NHL	YES	NO	NO	NO	NO	NO	NO	NO	NO	Rhizomucor pusillus	negative	azole antifungals	censoring	28	NO		negative	NO
4	71	Female	NO	NO	NO	NR	Multiple chemotherapy	AML	NO	NO	NO	NO	NO	YES	NO	NO	NO	Rhizomucor pusillus	negative	Amphotericin B	censoring	28	NO		negative	NO
5	16	Male	NO	YES	NO	CR	Multiple chemotherapy	MDS	NO	YES	YES	NO	NO	YES	YES	NO	NO	Rhizomucor pusillus	negative	azole antifungals	censoring	31	YES		negative	NO
6	47	Female	YES	NO	NO	NR	Multiple chemotherapy	ALL	NO	NO	NO	NO	YES	NO	NO	YES	NO	Rhizomucor pusillus	negative	Combination of the two drugs	death	33	YES		negative	YES
7	60	Male	NO	NO	NO	NR	Multiple chemotherapy	AML	NO	NO	NO	NO	YES	NO	NO	NO	NO	Rhizomucor pusillus	negative	azole antifungals	censoring	34	YES		negative	YES
8	47	Male	NO	NO	NO	NR	single chemotherapy	MDS	NO	NO	NO	NO	NO	YES	NO	NO	NO	Rhizomucor pusillus	positive	azole antifungals	censoring	618	YES		positive	NO
9	18	Male	NO	YES	NO	CR	Multiple chemotherapy	NHL	NO	YES	NO	NO	YES	NO	NO	NO	NO	Rhizopus microspores	negative	Amphotericin B	censoring	40	YES		negative	YES
10	64	Male	YES	NO	NO	NR	Multiple chemotherapy	CLL	NO	NO	NO	NO	NO	YES	NO	NO	NO	Mucor irregularis	negative	Amphotericin B	censoring	285	YES		negative	NO
11	61	Female	YES	YES	YES	NR	single chemotherapy	MDS	NO	NO	NO	NO	NO	NO	NO	NO	YES	Rhizomucor miehei and Rhizomucor pusillus	positive	Amphotericin B	death	3	YES		positive	YES
12	57	Male	YES	YES	NO	NR	single chemotherapy	AML	NO	YES	YES	NO	YES	NO	NO	NO	NO	Rhizomucor miehei	negative	Amphotericin B	censoring	97	YES		negative	YES
13	62	Female	YES	YES	NO	NR	single chemotherapy	AA	NO	NO	NO	YES	NO	NO	NO	NO	NO	Rhizomucor pusillus	positive	Amphotericin B	death	4	YES		positive	YES
14	54	Male	NO	YES	NO	NR	Multiple chemotherapy	AML	NO	NO	NO	NO	NO	NO	NO	NO	NO	Rhizomucor pusillus	negative	Amphotericin B	censoring	363	YES		negative	NO
15	47	Male	NO	YES	NO	CR	Multiple chemotherapy	AML	NO	YES	NO	NO	NO	NO	NO	NO	NO	Rhizopus microspores	positive	Amphotericin B	censoring	859	YES		positive	NO
16	37	Male	YES	YES	YES	CR	Multiple chemotherapy	AML	NO	NO	NO	NO	NO	NO	NO	NO	NO	Rhizomucor miehei	positive	Amphotericin B	death	14	YES		positive	NO
17	55	Male	NO	NO	NO	NR	Multiple chemotherapy	NK/T lymphomas	NO	NO	NO	NO	NO	NO	NO	NO	NO	Lichtheimia corymbifera	negative	Amphotericin B	death	578	YES		negative	YES
18	12	Female	NO	YES	NO	NR	Multiple chemotherapy	ALL	NO	NO	NO	NO	NO	NO	NO	NO	NO	Lichtheimia ramosa	positive	Amphotericin B	censoring	786	YES		positive	YES
19	18	Male	NO	YES	YES	CR	Multiple chemotherapy	ALL	NO	YES	YES	NO	YES	NO	YES	NO	YES	Rhizopus oryzae，Rhizomucor miehei and Rhizopus microspores	positive	Amphotericin B	death	32	YES		positive	NO
20	52	Male	YES	NO	NO	NR	Multiple chemotherapy	ALL	NO	NO	NO	NO	NO	NO	NO	NO	YES	Rhizomucor miehei	positive	Amphotericin B	death	91	YES		positive	NO
21	37	Male	NO	YES	YES	NR	Multiple chemotherapy	NK/T lymphomas	NO	NO	NO	NO	YES	YES	NO	NO	YES	Cunninghamella bertholletiae	negative	Amphotericin B	death	18	YES		negative	YES
22	55	Male	NO	NO	NO	NR	Multiple chemotherapy	MDS	NO	NO	NO	NO	NO	NO	NO	NO	NO	Rhizopus microspores	negative	Amphotericin B	censoring	1109	YES		negative	YES
23	9	Female	NO	NO	NO	CR	Multiple chemotherapy	ALL	NO	YES	YES	NO	NO	NO	NO	NO	YES	Rhizopus delemar	negative	Amphotericin B	death	181	YES		negative	NO
24	42	Male	NO	NO	NO	NR	Multiple chemotherapy	AA	NO	NO	NO	NO	NO	NO	YES	NO	YES	Rhizomucor miehei	negative	azole antifungals	death	6	YES		negative	NO
25	44	Male	NO	YES	NO	NR	Multiple chemotherapy	AA	NO	NO	NO	YES	NO	NO	NO	NO	NO	Rhizomucor miehei	negative	Amphotericin B	censoring	1013	YES		negative	YES
26	17	Female	NO	YES	YES	CR	Multiple chemotherapy	AA	NO	NO	NO	NO	NO	NO	NO	NO	NO	Rhizopus microspores	negative	Amphotericin B	censoring	129	YES		negative	YES
27	23	Male	NO	YES	YES	NR	Multiple chemotherapy	ALL	NO	YES	NO	NO	NO	NO	NO	NO	YES	Rhizopus oryzae	negative	azole antifungals	death	33	YES		negative	YES
28	58	Male	NO	YES	NO	NR	single chemotherapy	ALL	NO	NO	NO	NO	NO	NO	NO	NO	NO	Rhizopus oryzae	negative	azole antifungals	death	844	YES		negative	YES
29	60	Female	NO	NO	NO	NR	Multiple chemotherapy	ALL	NO	NO	NO	NO	NO	NO	NO	NO	NO	Rhizomucor pusillus	negative	Amphotericin B	death	161	YES		negative	NO
30	78	Female	NO	NO	NO	NR	Multiple chemotherapy	MM	NO	NO	NO	NO	YES	YES	NO	NO	YES	Rhizopus oryzae	negative	Amphotericin B	death	73	NO		negative	YES
31	66	Male	YES	YES	YES	NR	Multiple chemotherapy	AML	NO	NO	NO	NO	NO	NO	NO	NO	YES	Rhizomucor pusillus	negative	Combination of the two drugs	death	21	YES		negative	YES
32	43	Male	YES	YES	NO	NR	single chemotherapy	AML	NO	NO	NO	NO	NO	NO	NO	NO	YES	Rhizopus microspores	negative	Amphotericin B	death	69	YES		negative	YES
33	68	Female	NO	NO	NO	NR	Multiple chemotherapy	MM	NO	NO	NO	NO	NO	NO	NO	NO	NO	Rhizomucor miehei	negative	Amphotericin B	death	707	YES		negative	YES
34	57	Male	NO	YES	YES	NR	Multiple chemotherapy	AML	NO	YES	NO	YES	NO	NO	NO	NO	NO	Rhizomucor miehei	negative	azole antifungals	death	123	YES		negative	YES
35	65	Male	YES	YES	NO	NR	Multiple chemotherapy	NHL	YES	YES	NO	NO	YES	NO	NO	NO	YES	Rhizomucor pusillus	negative	Amphotericin B	death	14	YES		negative	YES
36	15	Male	YES	YES	YES	NR	Multiple chemotherapy	ALL	NO	YES	NO	NO	YES	NO	NO	NO	NO	Rhizomucor pusillus	negative	Amphotericin B	censoring	405	NO		negative	NO
37	72	Male	YES	YES	YES	NR	single chemotherapy	ALL	NO	NO	NO	YES	NO	NO	NO	NO	YES	Rhizomucor miehei	negative	azole antifungals	death	25	YES		negative	YES
38	32	Male	YES	NO	NO	NR	Multiple chemotherapy	AA	NO	YES	YES	NO	NO	NO	NO	NO	NO	Lichtheimia ramosa	negative	Combination of the two drugs	censoring	705	YES		negative	NO
39	67	Female	YES	YES	YES	NR	Multiple chemotherapy	NHL	NO	NO	NO	NO	NO	NO	NO	NO	YES	Rhizomucor pusillus and Cunninghamella bertholletiae	negative	azole antifungals	death	2	NO		negative	YES
40	77	Male	YES	NO	NO	NR	No chemotherapy	NHL	NO	NO	NO	NO	NO	NO	NO	NO	YES	Rhizomucor miehei	negative	Amphotericin B	death	40	NO		negative	YES
41	60	Female	NO	NO	NO	NR	Multiple chemotherapy	AML	NO	NO	NO	NO	NO	NO	NO	NO	YES	Rhizomucor pusillus	negative	Amphotericin B	death	12	YES		negative	NO
42	24	Male	NO	NO	NO	NR	Multiple chemotherapy	ALL	NO	NO	NO	NO	NO	NO	NO	NO	YES	Rhizopus microspores and Lichtheimia corymbifera	negative	Amphotericin B	death	14	YES		negative	YES
43	26	Male	NO	NO	NO	NR	Multiple chemotherapy	AA	NO	NO	NO	NO	NO	NO	NO	NO	NO	Rhizomucor pusillus	negative	Amphotericin B	death	245	YES		negative	YES
44	45	Male	YES	YES	NO	NR	single chemotherapy	MS	NO	NO	NO	NO	NO	NO	NO	NO	NO	Rhizomucor pusillus and Rhizopus microspores	negative	azole antifungals	death	32	YES		negative	NO
45	40	Male	NO	NO	NO	NR	Multiple chemotherapy	NHL	YES	NO	NO	NO	NO	NO	NO	YES	NO	Rhizopus microspores	positive	azole antifungals	censoring	154	YES		positive	NO
46	32	Female	YES	YES	NO	CR	Multiple chemotherapy	AML	NO	YES	NO	NO	YES	NO	NO	NO	YES	Rhizopus microspores	negative	azole antifungals	death	382	YES		negative	YES
